# Supplementary material for: Alpha-Synuclein PET Tracer Development—An Overview about Current Efforts
Source: Pharmaceuticals (Basel). 2021 Aug 26;14(9):847. doi: 10.3390/ph14090847 (PMC8466155; doi:10.3390/ph14090847)
Supplement: Supplementary file 1 [file pharmaceuticals-14-00847-s001.zip]

Archive with 1 entries (1 files):
- pharmaceuticals-1309350-supplementary.pdf
